# Supplementary material for: Exploring the Epigenetic Landscape of Spermatozoa: Impact of Oxidative Stress and Antioxidant Supplementation on DNA Methylation and Hydroxymethylation
Source: Antioxidants (Basel). 2024 Dec 12;13(12):1520. doi: 10.3390/antiox13121520 (PMC11726892; doi:10.3390/antiox13121520)
Supplement: Supplementary file 1 [file antioxidants-13-01520-s001.zip]

Archive with 1 entries (1 files):
- antioxidants-3348026-supplementary.pdf
